# Supplementary material for: Genetic epidemiology of motor neuron disease-associated variants in the Scottish population
Source: Neurobiol Aging. 2017 Mar;51:178.e11–20. doi: 10.1016/j.neurobiolaging.2016.12.013 (PMC5302213; doi:10.1016/j.neurobiolaging.2016.12.013)
Supplement: Supplementary Tables 1–6 [file mmc1.zip]

Archive with 1 entries (1 files):
- nba_9797_mmc1.ods
