# Supplementary material for: Genetic epidemiology of motor neuron disease-associated variants in the Scottish population
Source: Neurobiol Aging. 2017 Mar;51:178.e11–20. doi: 10.1016/j.neurobiolaging.2016.12.013 (PMC5302213; doi:10.1016/j.neurobiolaging.2016.12.013)
Supplement: Supplementary Tables 1–6 [file mmc1.zip › nba_9797_mmc1.ods]

## Sheet: Supplementary Table 1
Supplementary Table 1: Primers used to amplify the coding regions of the five genes of the MND gene panel
Amplicon name	Forward Primer	Reverse Primer
SOD1_1	GGTTTCCGTTGCAGTCCTC	CCGCTCCTAGCAAAGGTG
SOD1_2	TCAGAAACTCTCTCCAACTTTGC	AAGTATGGGTCACCAGCACA
SOD1_3	TTTGGGAACTTTAATTCATAATTTAGC	GTAGTATACCATATGAACTCCAGAAAGC
SOD1_4a	TGAACTACCTTGATGTTTAGTGGCA	CAGTGTGCGGCCAATGATG
SOD1_4b	GGTGTGGCCGATGTGTCTAT	ACCGCGACTAACAATCAAAGTG
SOD1_5	TGGGTATTGTTGGGAGGAGGT	AGGGGCCTCAGACTACATCC
OPTN_1a	GGGGGACAGCTCTATTTTCA	CGGTCAGGAGCTCTTTCATC
OPTN_2a	TGTGTGACTCCATCACTCTGAA	CAAGCTCTTCCTTCAATTTCTCA
OPTN_2b	TTCGGCCTGGACAGAGAA	TGCAAATGTCAAGGGAAAAA
OPTN_3a	GTGCCCAGCCTTAGTTTGAT	CGCTGGAGTTCAGCTTGAG
OPTN_3b	AAGCGGAGCAGGAAAAGG	GGGAGGCTTTATAGTTTGCTCA
OPTN_4a	TGTGTTAAATCCCTTGCATTTCT	ATTTGACCTCCGGTGACAAG
OPTN_4b	GGGTCAGTAAAAGAAATCAAGCA	CCAAATATTCTGGAAAGATCCTG
OPTN_5a	TTGGAATTTTTCTGATGAAAACC	GCCTCCTTGAGTGCAACTTC
OPTN_6	TTCTCTTAAAGCCAAAGAGAAAGTAAC	GTGTGTGGGTGTGGTAGTGG
OPTN_7	ATAATTGTACAGATATGTTTGGGATTTC	TTTCAAAGGAGGATAAAATTGCTC
OPTN_8a	ACTGCGACGTAAAGGAGCAT	CCTCTGTTTTAGCCTGTTCCA
OPTN_8b	AGGCCCTTGAAAGGAAAAAT	AGGCGATTCTCCCTCCTCT
OPTN_9	TCTATGATATTTTCCCCAGGATTCCA	AGTTTCTGTTCATTACTAGGCTATGGA
OPTN_10a	CAGGCAGAATTATTTCAAAACCA	ATGGTCATGGTTTCCAGGTC
OPTN_10b	AAAAAGTGGACAGGGCAGTG	CTCAGCTGGGGTTTTGGA
OPTN_11a	TCCTCATCGCATAAACACTGTAA	CCGTCTTCGAAAGCATCATT
OPTN_11b	GTTTACTGTTCTGATTTTCATGCTG	GACAGGCACCTCTTCTACGG
OPTN_12	TGTCATGTTTCGGGGTTGTA	TCCTGAAAATCCAGGATCACA
OPTN_13	AACTGCCTGCAAAATGGAAC	CAACAGTTTTGGGGAGGTGA
OPTN_5b	TCGAACATGAGGAGTTAACTGTG	ACTTTAAATGGGTGAACTGTATGGT
TBK1_1	CTTAGTATAACAAGAGGATTGCCTGA	TGTCAACATGCATCTTAGAACAAA
TBK1_2a	TGCAATAGCGAGTTCTAATGCT	TGACAATATTTTTGTGATTGAGTTTTT
TBK1_2b	AACATAAGCTTCCTTCGTCCAG	AGGTTCTATTTCTTGACTCGTAACTACA
TBK1_3b	AATTTTGTCCATGTGGGAGTTT	GCATTGCATAAAGGTCTTCAGTT
TBK1_4a	CAATGAATTTGAGACATGCACAC	AGCTGCACCAAAATCTGTGA
TBK1_4b	AGAATGGTATAGTGCACCGTGA	TCAAGCTTCTTTAAATGAAAATATTAGTGA
TBK1_5a	TGGGTCACAGGTTCATGATTT	TATTCCTACGAGGCCCTTCA
TBK1_5b	TGAGAGAGCAGTGCTAAGAAAAGA	TTAAATGCTTCTCTGATTTTAGATCG
TBK1_6	GTCATGCAAAAATGAACTGCTT	CAAAGTGCAAAAGATGAGAATTAGG
TBK1_7b	GGGGTCTTCAGGTTCTACTTACC	AAATCTTATGAGCTGTCATTTGTTGT
TBK1_7c	TGCAAACATCCTTGAAGCAG	ACAGAACATGTTGATACAAGAAGAAAA
TBK1_8a	TCCCCAGTTATAGTGTCCTTTTG	CCCGGCTTACTACAAATATAGGG
TBK1_8b	AACAAACCAAAATTATTTCTTCAAATC	TGGCTAGTAAGAACGACAAGAAAA
TBK1_9	TGTTYGCTCTATAAAGGATAAAGTGATT	TTGCTTCCACTATTGATAGGATACA
TBK1_10	CCCTATACCACAATTAGCACCAA	GGCAAGGTCTACATGAAAATCA
TBK1_11	AGATGATTACAATGAAACTGTTCACAA	ATGCCATATTGTGCCAAGG
TBK1_12a	TAAATGGTTATGATGAAAGCTGAAA	TGTAAACACTTACTCTCAACAATTTGG
TBK1_12b	ACTCATTTAATTTTCTCTTTTGACTTTTC	TGCCAGCAAAGGAATAGGTT
TBK1_13	TTTGGCAATCTGGATCTGAA	AGAGCAGAAACTACGCATAAAGC
TBK1_14	TCAGTTAATTTATTTGAGTTTTTCTTCCT	GAAGCTACCCTTACAGATATACCAAATTA
TBK1_15	GCCTTTTTGAAGCAATAATCTCA	AAAGATAACCAAAATAGCACCAAAA
TBK1_16	CATTGGTTTAAGCCTCTGATTATTT	TGTGCAGTCAACCACTAATCACT
TBK1_17	AATGCTTCACTAGACTGCATATCAA	TCTCCCTTGTCAATCACTATCAGTT
TBK1_18	AGTACTTTTGTTCTGTGATTAATGTGG	GAAACACTACAGTTTCCAAATGATG
TBK1_19	TTTTTGAGCAAAGGTGCTTG	CTCAATTGCACAGAAAATCACAG
TBK1_20	AATGCAACTTTTGAGATTACCTTTTT	TTCTTGTGCAAACGGAAACTT
TBK1_3a	GAAATCAGATAAGTACTGGCATATAATCA	CTCGCAAAACAATTAAGAATTCAG
TBK1_7a	CAGTTCCTTTGATTTGCTGGT	CATTCGGTGAAGTATATCACTAGTTTCT
TARDBP_1a	ACTCTGACATGGTTTGGGTATTATCA	ACACGCCCCTGGAAACTG
TARDBP_1c	GTGGGCTTCGCTACAGGAAT	TCCATGGATGAGACACACACC
TARDBP_2a	TGAAGATTTCTAAAAGGTTTCTGCTCG	GAAGTTTACCTGCACCATAAGAACT
TARDBP_2b	AAAAATGGATGAGACAGATGCTTCA	TGCTAGATACTCATTCACTGGTAAAGA
TARDBP_3a	TGGAGTGTGTGAGTATGTGCA	GCAGTCACACCATCGTCCAT
TARDBP_3b	AAGGGGTTTGGCTTTGTTCG	ACCCTGCCGCTATCTTTTCT
TARDBP_4a	TCACTGCTATCCAAGGCGAA	TCCCCGTACTGAGAGAAGAACT
TARDBP_4b	AGCAAAGCCAAGATGAGCCT	CGGCCGGGACATATCGTTAA
TARDBP_5a	TTCATTGCTTATTTTTCCTCTGGCT	TGCTTAGGTTCGGCATTGGA
TARDBP_5b	TCCCTTATTTCTTATAGATTGCGCAG	TTTCCCAAACCAGCTCCACC
TARDBP_5c	TCCAATGCCGAACCTAAGCA	ACGCACCAAAGTTCATCCCA
TARDBP_5d	GCTTTGGGAATCAGGGTGGA	TGCCCATCATACCCCAACTG
TARDBP_5e	GTGGGATGAACTTTGGTGCG	TTTGGCTCCCTCTGCATGTT
TARDBP_5f	GGGGTATGATGGGCATGTT	GCCTCCATTAAAACCACTGC
NEK1_1	AAACCATTACTCATGAAACCAAA	GCATATCTGTAAAGATGCCTTAGAA
NEK1_2a	AAATGGTATCTTTTTCCTAAGAATGC	TCCTCCCATTTAAGATGTCCAG
NEK1_2b	TCGCATAATTTATCTGACCTTCAA	CCACTCACCTATTGATGGACTTT
NEK1_3	TTCTCAATAATAGAGTAAGAGTCAATTTCC	GCCATGCTTTTGATGTACGTT
NEK1_4	CCCAAAACAATGAAGGTTCC	GGTCAAAGAGAGGCTTGACAG
NEK1_5	GGATTGAAGGTTCGCTGAAA	TGAAAAATGTTGACTTAGAACTGGA
NEK1_6	AAAAATTGAAAGCAAATACATCACA	TGTGGCACATGACTGTGTCTT
NEK1_8a	GCTAAGCAACATAACCCTACTGTTT	TCCACCTGTGTCTTTGCATT
NEK1_8b	ACCTTTCTCCAATATGGAGTTGA	ATGTTTCCTATATGTTATTTATTTTCTGGA
NEK1_9	CATATATTTCCAGTTTAATTAGGGTTGAT	GGGAAGATGTATTATAATTAATGGGTAGG
NEK1_10a	CTGAATTGAGCTGCAATGAAAT	CGATTTCTGTTATGCCTGCTC
NEK1_10b	TGCAGTGGTTTCTTTTCGTG	TGAAGAATTCTGAAAGTAAAGAGTTAATG
NEK1_11	TTGCAAAGCTTTAAAATAACCAGA	GGATTTTCAAATAAGTGCCTCAA
NEK1_12	TTGCCAAAGGTAGAAAAACAAGA	AACATACCTCTGCCATTGGTG
NEK1_13	CACGTAATACATTTAGCAATAAACTGAAA	CCTTTGGCAAGTTGTTAAGTGA
NEK1_14	GAACTGGAGGGGAAAATGGT	TTGAAATGGTGTTTTGTTTATTTCTT
NEK1_15a	CTCAGAAGCAAAGCATAAGCAA	TGGGCAGTGGAGGGACTAT
NEK1_15b	TTCTGGAAGACCTCGACCAT	AAGATAAACATGTGAGAGCTCTTTGT
NEK1_16a	AACGACAAAATTACACACATGGA	CAGAGGAATTCTGCCTGGAG
NEK1_16b	ACCTGTTTGCATTGGCTTGT	TTGCTTATGCTTTGCTTCTGAG
NEK1_17	TTCCAGACCTTCACTTGGAATAC	CAGGATGGCTGACTTTGTGA
NEK1_18	TGTGATGGAGGTAGCGAACA	AGCACCTGGATATTCCTTGG
NEK1_19	TGTTGTTAATGGCACAGCATT	CATTATTATGTTGGGGTTTTTGC
NEK1_20	TTGCTATCTCAGCTTTCAATTTTC	GCTCTGCACTCAATTTGATGAT
NEK1_21	AATACAACCAGGATTAAGAATATGAGC	GCCCTTCTTTCTGGTAACTCATT
NEK1_22a	TCTTTTGACTTTGAGGAGTTCTGA	TTGGTGGCTAAAGGAGTTAAGAG
NEK1_22b	GCCAACTTCTTTCAAAGCTGA	GGTAGGTACCATTTTATTTCTTCATACA
NEK1_23a	CGAAGTATTTCTCGCTTACTCTGA	TCTCTTCCTCTGTATCTATCTGCATT
NEK1_23b	TTTTACTTACTGAAATAGCATTGTTGG	TGAAAACCAAAAAGTAACGAGGA
NEK1_24a	TCTCTCAATTCTTCTAAGTGTTCATTTT	TCAGTTTCATCTGATCGCAAG
NEK1_24b	TCTAGTGTTAACTCATCCAGAGGAATC	CGAGAAATACTTCGTAGATTAAATGAAA
NEK1_24c	TGAACATTTATCTCAAAAGTATCAGAGAG	TGCAAAAGACCAACAATGCT
NEK1_25a	AAAAATAATTCACTTAAAATGGAAACATC	AAGAGCCTGGGGGAAAAGT
NEK1_25b	AACTACCAGTTTCTCCTTACCACTTC	TTTCTTATAGGACATACAGTGGGAGA
NEK1_25c	AAGTTGTAGTTCAGCTTCTCCAAGT	TCAAAATCTGCCTTACCATGC
NEK1_26a	GCTTGTGAAATTTAAGTTTTTACTAAATCA	CAAACCCTTAATTACTGGAGAAAAA
NEK1_27a	ACAAAAGGGACCTGGGTTTT	TGCAGAACCTGATGATTTGG
NEK1_27b	TGAGTTTCCTTTGTTTCTTTTTCC	TTGACAAATTTTGCTTTGAGATG
NEK1_28	TCATTAACATCTTCCAGAAAGTAATTAGA	CTAAGTGTGTGTGTTTTTAATTGGTG
NEK1_29a	AAACAATAATACATGTTATCGAATGGA	TCCCTCAAGTTCAATCAGTTCA
NEK1_29b	AATGCGAGTGAGATCGAAATG	ACCACATAATCTCTCCTTTCTACCA
NEK1_30	GGTCCTTCTTTAATGTTTTCATCTTC	TGTGATTAGTTCTAGTTTTCTCTCATTTTT
NEK1_31a	CTGAAAAAGAAAAAGGTCCAAAAC	GGGAACAACCTGGTGAAGAA
NEK1_31b	TTTCACTGCTGGGATTGTCA	TGTGTTTGAAGAAACTGACACAGA
NEK1_31c	CACATCACTGTTCTTCAAGACTGAC	TGAGGTAGTTTTAGTTGTTTAACTTGGT
NEK1_32a	CTTCAACCTTCAAACATAGCACA	GTGATGGTGAAATTGCTAGTGAA
NEK1_33a	CTTGTTTTTCTCACATTTACTGAAAATTA	GGCTATTCATGAAGATGAAGATGA
NEK1_33b	AGAATCTTGGCATAAAGATGCTG	AGAAATGTTGATAATCTGTATTGGTCA
NEK1_34	TGCTGTATTTCCCACTGAAGC	AGCATGAACAAGAATGGGTTTT
NEK1_7	TTATAGTCGCTTTTTAACATAACTTTGAA	TTTTTCCAAAACACTTTTATGCTG
NEK1_26b	CACTGAACTCGGGACTTTTTG	GCCATTACAGATAAAATGCATCA
NEK1_32b	ATTGACTTTTCACTTACCTTTATTTTCTC	TGAGTTATTCAGTCTTTTTAAATCAAATCT

## Sheet: Supplementary Table 2
Supplementary Table 2: Transcript IDs used for primer design for the MND gene panel
Gene	RefSeq ID	ENSGene ID
NEK1	NM_001199397	ENST000005070142
OPTN	NM_001008212	ENST00000378747
SOD1	NM_000454	ENST00000270142
TARDBP	NM_007375	ENST00000240185
TBK1	NM_013254	ENST00000331710

## Sheet: Supplementary Table 3
Supplementary Table 3: In silico pathogenicity and conservation scores for missense variants identified across the MND gene panel. Bold, measure is supportive of variant pathogenicity/conservation
Gene	Variant	Classification	SIFT		PolyPhen_HDIV		LRT		Mutation Taster		Mutation Assessor		FATHMM		CADD_phred	GERP++_RS	phyloP46way_placental	SiPhy_29way_logOdds
NEK1	c.C3140T;p.S1047L	Likely pathogenic	0.01	D	1	D	0	D	1	D	2.175	M	-1.59	D	19.5	5.59	2.628	19.592
NEK1	c.C2392G;p.L798V	Likely benign	0.26	T	0.171	B	0.335	N	0.848	N	0.49	N	-0.21	T	1.701	1.8	0.083	8.481
NEK1	c.G2368A;p.A790T	Likely benign	0.41	T	0.001	B	0.187	N	1	N	0.425	N	-0.73	T	7.648	-0.202	-0.05	1.98
NEK1	c.A2306G;p.H769R	Likely benign	0.26	T	0.051	B	0.708	N	1	N	1.1	L	-0.26	T	0.692	-0.229	-0.458	2.831
NEK1	c.T2235G;p.N745K	Likely pathogenic	0.01	D	1	D	0	D	1	D	2.175	M	-1.6	D	21.8	5.57	2.248	14.595
NEK1	c.G2137A;p.V713M	Likely benign	0.23	T	0.21	B	0.214	N	0.88	N	0.255	N	-0.41	T	10.85	-5.19	-0.788	1.131
NEK1	c.T1789A;p.F597I	Likely pathogenic	0.09	T	0.989	D	0	D	1	D	2.175	M	-0.7	T	28.4	5.55	2.107	15.698
NEK1	c.T1137A;p.D379E	Likely benign	1	T	0.001	B	0.018	N	0.883	D	0.255	N	-0.03	T	4.523	0.003	0.104	1.294
NEK1	c.G1021A;p.A341T	Uncertain significance	0.16	T	0.321	B	0.01	N	0.999	D	2.125	M	-0.34	T	17.09	4.49	1.251	13.895
NEK1	c.G827T;p.C276F	Uncertain significance	0.41	T	0.989	D	0.001	D	0.965	D	1.39	L	1.91	T	8.185	5.07	2.514	16.981
NEK1	c.G782A;p.R261H	Likely pathogenic	0.28	T	1	D	0	D	1	D	1.91	M	1.86	T	33	5.82	2.756	20.091
NEK1	c.G695A;p.R232H	Likely pathogenic	0.02	D	1	D	0	D	1	D	1.69	L	-0.2	T	29.6	5.68	2.676	19.768
NEK1	c.T386G;p.I129S	Likely pathogenic	0	D	1	D	0	D	1	D	4	H	1.35	T	23.7	5.1	2.053	15.163
OPTN	c.A280C;p.K94Q	Likely pathogenic	0.26	T	0.992	D	0	D	0.956	D	1.79	L	-1.77	D	17.78	5.98	2.289	15.445
OPTN	c.A1337G;p.E446G	Uncertain significance	0.03	D	0.013	B	0.001	N	0.999	D	2.095	M	-2.32	D	11.82	2.01	0.089	6.193
OPTN	c.T1403G;p.M468R	Likely pathogenic	0.2	T	0.998	D	0	D	0.999	D	1.87	L	-2.18	D	21.6	6.17	2.371	15.805
SOD1	c.C437A;p.A146D	Likely pathogenic	0	D	1	D	0	D	1	D	4.55	H	-7.02	D	25.7	5.04	2.785	18.941
TBK1	c.C452T;p.S151F	Likely pathogenic	0.71	T	0.997	D	0	D	1	D	1.735	L	-0.11	T	25.7	5.16	2.583	19.032
TBK1	c.C829G;p.L277V	Likely pathogenic	0.13	T	0.856	P	0	D	1	D	0.465	N	0.93	T	16.56	5.16	2.579	12.403
TBK1	c.A1135G;p.I379V	Uncertain significance	0.53	T	0.803	P	0	D	1	D	0.975	L	-0.39	T	12.75	3.92	1.027	11.309
TBK1	c.C1508T;p.T503I	Uncertain significance	0.2	T	0.148	B	0.003	N	0.956	D	0.55	N	-0.27	T	12.75	5.21	2.591	14.389

## Sheet: Supplementary Table 4
Supplementary Table 4: Variants identified across the MND gene panel, with their pathogenicity classification and frequency in cases and controls
Gene	Variant	Variant type	Pathogenicity classification	Number of cases	Number of controls
NEK1	c.1948delC;p.Q650fs	frameshift	Loss-of-function	1	0
NEK1	c.T386G;p.I129S	missense	Likely Pathogenic	1	0
NEK1	c.G695A;p.R232H	missense	Likely Pathogenic	0	1
NEK1	c.G782A;p.R261H	missense	Likely Pathogenic	5	2
NEK1	c.G827T;p.C276F	missense	Uncertain significance	0	1
NEK1	c.G1021A;p.A341T	missense	Uncertain significance	4	3
NEK1	c.T1137A;p.D379E	missense	Likely Benign	0	1
NEK1	c.T1789A;p.F597I	missense	Likely Pathogenic	0	1
NEK1	c.G2137A;p.V713M	missense	Likely Benign	1	1
NEK1	c.T2235G;p.N745K	missense	Likely Pathogenic	3	4
NEK1	c.A2306G;p.H769R	missense	Likely Benign	0	1
NEK1	c.G2368A;p.A790T	missense	Likely Benign	0	1
NEK1	c.C2392G;p.L798V	missense	Likely Benign	1	0
NEK1	c.C3140T;p.S1047L	missense	Likely Pathogenic	1	0
NEK1	c.214+1G>A	splice site	Loss-of-function	1	0
NEK1	c.1750-5T>C	splice site	Uncertain significance	1	0
NEK1	c.1911+1->TATA	splice site	Uncertain significance	1	0
NEK1	c.C481T;p.R161X	stop-gain	Loss-of-function	1	0
OPTN	c.A280C;p.K94Q	missense	Likely Pathogenic	0	1
OPTN	c.A941T;p.Q314L	missense	Pathogenic	1	1
OPTN	c.A1337G;p.E446G	missense	Uncertain significance	1	0
OPTN	c.T1403G;p.M468R	missense	Likely Pathogenic	2	0
SOD1	c.G112A;p.G38R	missense	Pathogenic	1	0
SOD1	c.G280C;p.G94R	missense	Pathogenic	2*	0
SOD1	c.A302G;p.E101G	missense	Pathogenic	1	0
SOD1	c.T341C;p.I114T	missense	Pathogenic	18	1
SOD1	c.C437A;p.A146D	missense	Likely Pathogenic	1	0
TARDBP	c.G859A;p.G287S	missense	Pathogenic	3	0
TARDBP	c.G1043T;p.G348V	missense	Pathogenic	1	0
TARDBP	c.T1122G;p.Y374X	stop-gain	Uncertain significance	1	0
TBK1	c.1427delA;p.E476fs	frameshift	Loss-of-function	1	0
TBK1	c.2114_2126del;p.A705fs	frameshift	Loss-of-function	1	0
TBK1	c.C452T;p.S151F	missense	Likely Pathogenic	1	0
TBK1	c.C829G;p.L277V	missense	Likely Pathogenic	1	0
TBK1	c.A1135G;p.I379V	missense	Uncertain significance	0	1
TBK1	c.C1508T;p.T503I	missense	Uncertain significance	1	0
TBK1	c.C1330T;p.R444X	stop-gain	Loss-of-function	1	0
* pair of brothers

## Sheet: Supplementary Table 5
Supplementary Table 5: Samples in which a variant was identified and validated in the MND gene panel or had previously been shown to carry an expansion in C9orf72
Sample Information			Variant 1				Variant 2
Sample ID	Sample Type	Family History	Gene	Variant	Variant Type	Pathogenicity	Gene	Variant	Variant Type	Pathogenicity
MND-0211	Case	No	NEK1	c.T2235G;p.N745K	missense	Likely Pathogenic	C9orf72	(GGGGCC)n^	intronic HRE	Pathogenic
MND-0158	Case	No	TBK1	c.C829G;p.L277V	missense	Likely Pathogenic	C9orf72	(GGGGCC)n^	intronic HRE	Pathogenic
MND-0434	Case	Yes	TBK1	c.1427delA;p.E476fs	frameshift	Loss-of-function	C9orf72	(GGGGCC)n^	intronic HRE	Pathogenic
MND-0119	Case	No	TARDBP	c.G859A;p.G287S	missense	Pathogenic	NEK1	c.G1021A;p.A341T	missense	Uncertain Significance
MND-0040	Case	No	TBK1	c.2114_2126del;p.A705fs	frameshift	Loss-of-function	OPTN	c.A941T;p.Q314L	missense	Pathogenic
MND-0041	Case	Yes	C9orf72	(GGGGCC)n^	intronic HRE	Pathogenic
MND-0035	Case	No	C9orf72	(GGGGCC)n^	intronic HRE	Pathogenic
MND-0008	Case	No	C9orf72	(GGGGCC)n^	intronic HRE	Pathogenic
MND-0048	Case	No	C9orf72	(GGGGCC)n^	intronic HRE	Pathogenic
MND-0033	Case	No	C9orf72	(GGGGCC)n^	intronic HRE	Pathogenic
MND-0092	Case	Yes	C9orf72	(GGGGCC)n^	intronic HRE	Pathogenic
MND-0012	Case	No	C9orf72	(GGGGCC)n^	intronic HRE	Pathogenic
MND-0030	Case	No	C9orf72	(GGGGCC)n^	intronic HRE	Pathogenic
MND-0070	Case	Yes	C9orf72	(GGGGCC)n^	intronic HRE	Pathogenic
MND-0076	Case	No	C9orf72	(GGGGCC)n^	intronic HRE	Pathogenic
MND-0117	Case	No	C9orf72	(GGGGCC)n^	intronic HRE	Pathogenic
MND-0157	Case	Yes	C9orf72	(GGGGCC)n^	intronic HRE	Pathogenic
MND-0147	Case	Yes	C9orf72	(GGGGCC)n^	intronic HRE	Pathogenic
MND-0156	Case	No	C9orf72	(GGGGCC)n^	intronic HRE	Pathogenic
MND-0138	Case	No	C9orf72	(GGGGCC)n^	intronic HRE	Pathogenic
MND-0178	Case	No	C9orf72	(GGGGCC)n^	intronic HRE	Pathogenic
MND-0225	Case	Yes	C9orf72	(GGGGCC)n^	intronic HRE	Pathogenic
MND-0229	Case	No	C9orf72	(GGGGCC)n^	intronic HRE	Pathogenic
MND-0241	Case	No	C9orf72	(GGGGCC)n^	intronic HRE	Pathogenic
MND-0243	Case	No	C9orf72	(GGGGCC)n^	intronic HRE	Pathogenic
MND-0254	Case	No	C9orf72	(GGGGCC)n^	intronic HRE	Pathogenic
MND-0260	Case	No	C9orf72	(GGGGCC)n^	intronic HRE	Pathogenic
MND-0279	Case	No	C9orf72	(GGGGCC)n^	intronic HRE	Pathogenic
MND-0283	Case	No	C9orf72	(GGGGCC)n^	intronic HRE	Pathogenic
MND-0314	Case	No	C9orf72	(GGGGCC)n^	intronic HRE	Pathogenic
MND-0334	Case	Yes	C9orf72	(GGGGCC)n^	intronic HRE	Pathogenic
MND-0354	Case	Unknown	C9orf72	(GGGGCC)n^	intronic HRE	Pathogenic
MND-0358	Case	No	C9orf72	(GGGGCC)n^	intronic HRE	Pathogenic
MND-0370	Case	No	C9orf72	(GGGGCC)n^	intronic HRE	Pathogenic
MND-0393	Case	No	C9orf72	(GGGGCC)n^	intronic HRE	Pathogenic
MND-0421	Case	Yes	C9orf72	(GGGGCC)n^	intronic HRE	Pathogenic
MND-0423	Case	No	C9orf72	(GGGGCC)n^	intronic HRE	Pathogenic
MND-0424	Case	No	C9orf72	(GGGGCC)n^	intronic HRE	Pathogenic
MND-0427	Case	Yes	C9orf72	(GGGGCC)n^	intronic HRE	Pathogenic
MND-0428	Case	No	C9orf72	(GGGGCC)n^	intronic HRE	Pathogenic
MND-0430	Case	Yes	C9orf72	(GGGGCC)n^	intronic HRE	Pathogenic
MND-0432	Case	Yes	C9orf72	(GGGGCC)n^	intronic HRE	Pathogenic
MND-0433	Case	Yes	C9orf72	(GGGGCC)n^	intronic HRE	Pathogenic
MND-0435	Case	No	C9orf72	(GGGGCC)n^	intronic HRE	Pathogenic
MND-0438	Case	Yes	C9orf72	(GGGGCC)n^	intronic HRE	Pathogenic
MND-0441	Case	No	C9orf72	(GGGGCC)n^	intronic HRE	Pathogenic
MND-0031	Case	No	NEK1	c.1948delC;p.Q650fs	frameshift	Loss-of-function
MND-0061	Case	No	NEK1	c.1911+1->TATA	splice site	Uncertain significance
MND-0024	Case	No	NEK1	c.C3140T;p.S1047L	missense	Likely Pathogenic
MND-0067	Case	No	NEK1	c.G2137A;p.V713M	missense	Likely Benign
MND-0023	Case	No	NEK1	c.T386G;p.I129S	missense	Likely Pathogenic
MND-0006	Case	Yes	NEK1	c.G1021A;p.A341T	missense	Uncertain significance
MND-0170	Case	No	NEK1	c.C481T;p.R161X	stop-gain	Loss-of-function
MND-0121	Case	No	NEK1	c.214+1G>A	splice site	Loss-of-function
MND-0163	Case	No	NEK1	c.G1021A;p.A341T	missense	Uncertain significance
MND-0166	Case	Unknown	NEK1	c.1750-5T>C	splice site	Uncertain significance
MND-0150	Case	No	NEK1	c.G782A;p.R261H	missense	Likely Pathogenic
MND-0193	Case	No	NEK1	c.T2235G;p.N745K	missense	Likely Pathogenic
MND-0202	Case	No	NEK1	c.G782A;p.R261H	missense	Likely Pathogenic
MND-0227	Case	No	NEK1	c.G782A;p.R261H	missense	Likely Pathogenic
MND-0265	Case	No	NEK1	c.T2235G;p.N745K	missense	Likely Pathogenic
MND-0307	Case	No	NEK1	c.G782A;p.R261H	missense	Likely Pathogenic
MND-0337	Case	No	NEK1	c.G1021A;p.A341T	missense	Uncertain significance
MND-0369	Case	No	NEK1	c.C2392G;p.L798V	missense	Likely Benign
MND-0380	Case	No	NEK1	c.G782A;p.R261H	missense	Likely Pathogenic
MND-0011	Case	No	OPTN	c.T1403G;p.M468R	missense	Likely Pathogenic
MND-0148	Case	No	OPTN	c.A1337G;p.E446G	missense	Uncertain significance
MND-0322	Case	No	OPTN	c.T1403G;p.M468R	missense	Likely Pathogenic
MND-0422	Case	Yes	SOD1	c.T341C;p.I114T	missense	Pathogenic
MND-0091	Case	Yes	SOD1	c.G112A;p.G38R	missense	Pathogenic
MND-0080	Case	Yes	SOD1	c.T341C;p.I114T	missense	Pathogenic
MND-0005	Case	No	SOD1	c.C437A;p.A146D	missense	Likely Pathogenic
MND-0010	Case	No	SOD1	c.T341C;p.I114T	missense	Pathogenic
MND-0098	Case	No	SOD1	c.T341C;p.I114T	missense	Pathogenic
MND-0071	Case	No	SOD1	c.T341C;p.I114T	missense	Pathogenic
MND-0142	Case	No	SOD1	c.T341C;p.I114T	missense	Pathogenic
MND-0143	Case	Yes	SOD1	c.T341C;p.I114T	missense	Pathogenic
MND-0177	Case	No	SOD1	c.T341C;p.I114T	missense	Pathogenic
MND-0204	Case	No	SOD1	c.T341C;p.I114T	missense	Pathogenic
MND-0206	Case	Yes	SOD1	c.T341C;p.I114T	missense	Pathogenic
MND-0226	Case	Yes	SOD1	c.A302G;p.E101G	missense	Pathogenic
MND-0268	Case	Yes	SOD1	c.T341C;p.I114T	missense	Pathogenic
MND-0357	Case	No	SOD1	c.T341C;p.I114T	missense	Pathogenic
MND-0387	Case	Yes	SOD1	c.T341C;p.I114T	missense	Pathogenic
MND-0407	Case	Yes	SOD1	c.T341C;p.I114T	missense	Pathogenic
MND-0418	Case	No	SOD1	c.T341C;p.I114T	missense	Pathogenic
MND-0419*	Case	Yes	SOD1	c.G280C;p.G94R	missense	Pathogenic
MND-0420	Case	Yes	SOD1	c.T341C;p.I114T	missense	Pathogenic
MND-0425	Case	Yes	SOD1	c.T341C;p.I114T	missense	Pathogenic
MND-0426*	Case	Yes	SOD1	c.G280C;p.G94R	missense	Pathogenic
MND-0436	Case	No	SOD1	c.T341C;p.I114T	missense	Pathogenic
MND-0212	Case	No	TARDBP	c.G859A;p.G287S	missense	Pathogenic
MND-0250	Case	Yes	TARDBP	c.T1122G;p.Y374X	stop-gain	Uncertain significance
MND-0289	Case	No	TARDBP	c.G1043T;p.G348V	missense	Pathogenic
MND-0395	Case	No	TARDBP	c.G859A;p.G287S	missense	Pathogenic
MND-0135	Case	No	TBK1	c.C1508T;p.T503I	missense	Uncertain significance
MND-0293	Case	No	TBK1	c.C1330T;p.R444X	stop-gain	Loss-of-function
MND-0319	Case	Unknown	TBK1	c.C452T;p.S151F	missense	Likely Pathogenic
CONTROL-0325	Control	N/A	OPTN	c.A941T;p.Q314L	missense	Pathogenic	OPTN	c.A280C;p.K94Q	missense	Likely Pathogenic
CONTROL-0017	Control	N/A	NEK1	c.G695A;p.R232H	missense	Likely Pathogenic
CONTROL-0021	Control	N/A	NEK1	c.A2306G;p.H769R	missense	Likely Benign
CONTROL-0035	Control	N/A	NEK1	c.T2235G;p.N745K	missense	Likely Pathogenic
CONTROL-0048	Control	N/A	NEK1	c.G782A;p.R261H	missense	Likely Pathogenic
CONTROL-0081	Control	N/A	NEK1	c.T1137A;p.D379E	missense	Likely Benign
CONTROL-0086	Control	N/A	NEK1	c.G827T;p.C276F	missense	Uncertain significance
CONTROL-0105	Control	N/A	NEK1	c.G1021A;p.A341T	missense	Uncertain significance
CONTROL-0150	Control	N/A	NEK1	c.G2137A;p.V713M	missense	Likely Benign
CONTROL-0152	Control	N/A	NEK1	c.T2235G;p.N745K	missense	Likely Pathogenic
CONTROL-0200	Control	N/A	NEK1	c.T2235G;p.N745K	missense	Likely Pathogenic
CONTROL-0262	Control	N/A	NEK1	c.G782A;p.R261H	missense	Likely Pathogenic
CONTROL-0263	Control	N/A	NEK1	c.T2235G;p.N745K	missense	Likely Pathogenic
CONTROL-0274	Control	N/A	NEK1	c.G1021A;p.A341T	missense	Uncertain significance
CONTROL-0280	Control	N/A	NEK1	c.G2368A;p.A790T	missense	Likely Benign
CONTROL-0315	Control	N/A	NEK1	c.T1789A;p.F597I	missense	Likely Pathogenic
CONTROL-0390	Control	N/A	NEK1	c.G1021A;p.A341T	missense	Uncertain significance
CONTROL-0371	Control	N/A	SOD1	c.T341C;p.I114T	missense	Pathogenic
CONTROL-0072	Control	N/A	TBK1	c.A1135G;p.I379V	missense	Uncertain significance
*=pair of brothers. ^C9orf72 expansion defined as repeat size (n) ≥100

## Sheet: Supplementary Table 6
Supplementary Table 6: Phenotypic characteristics of independent MND cases based on the gene in which a pathogenic or loss-of-function variant was identified
Phenotypic Characteristic	Summary Statistic	All Samples (n=431)	No Pathogenic variant (n=357)	Pathogenic/Loss-of-function variant (n=74)	C9orf72 expansion (n=44)C9orf72 expansion (n=44)	SOD1 variant inc. I114T (n=21)SOD1 variant inc. I114T (n=21)	SOD1 I114T (n=18)SOD1 I114T (n=18)	TARDBP variant (n=4)TARDBP variant (n=4)	TBK1 variant (n=3)TBK1 variant (n=3)	NEK1 variant (n=3)NEK1 variant (n=3)	OPTN variant (n=1)OPTN variant (n=1)	Digenic (n=2)
Sex	Female (%)	177 (41)	138 (39)	39 (53)	21 (48)	12 (57)	11 (61)	3 (75)	2 (67)	1 (33)	1 (100)	1 (50)
	Male (%)	254 (59)	219 (61)	35 (47)	23 (52)	9 (43)	7 (39)	1 (25)	1 (33)	2 (67)	0 (0)	2 (50)
Age of onset (years)	Mean (SD)	59.5 (12.8)	60.2 (12.9)	56.3 (12.1)	55.6 (11.4)	55.9 (14.4)	59.4 (12.0)	61.3 (7.8)	48.7 (6.4)	66.7 (10.6)	46	45.0 (1.4)
	Median (IQR)	60 (52, 69)	61 (52, 70)	57 (48, 64)	56.5 (48, 62.75)	57 (45, 65)	58 (49.5, 67.5)	60 (54.5, 69.25)	46 (-)	65 (-)	-	45 (-)
	Range	14-94	14-94	25-84	26-80	25-84	42-84	54-71	44-56	57-78	-	44-46
Age of diagnosis (years)	Mean (SD)	61.1 (12.6)	61.8 (12.6)	57.8 (11.9)	57.2 (11.2)	57.2 (14.2)	60.7 (11.7)	62.5 (7.6)	50.0 (8.7)	67.7 (10.6)	46	45.0 (1.4)
	Median (IQR)	61 (54, 70)	63 (54, 71)	58.5 (49.75, 65.25)	59 (49.25, 64)	58 (46, 66.5)	58.5 (52, 68.5)	61.5 (55.75, 70.25)	46.0 (-)	66.0 (-)	-	45.0 (-)
	Range	19-94	19-94	26-84	26-82	26-84	44-84	55-72	44-60	58-79	-	44-46
Time to diagnosis (months)	Mean (SD)	19.2 (30.8)	19.8 (31.2)	16.4 (29.1)	17.8 (36.3)	14.2 (13.5)	15.3 (14.3)	11.5 (4.1)	19.7 (22.0)	11.0 (3.6)	5	7.0 (2.8)
	Median (IQR)	12 (6, 22)	12 (7, 22)	9.5 (6, 17)	9 (6, 17)	8 (5, 26.5)	9 (4.25, 30.5)	12 (7.5, 15)	9.0 (-)	12.0 (-)	-	6.0 (-)
	Range	0-386	0-386	0-242	0-242	0-40	0-40	6-16	5-45	7-14	-	5-9
Duration of disease from onset (months)	Mean (SD)	62.1 (61.8)	64.0 (64.2)	53.1 (47.7)	54.8 (52.4)	54.1 (47.1)	58.0 (49.7)	41.3 (9.2)	39.3 (19.6)	44.3 (25.7)	23	28.5 (7.8)
	Median (IQR)	42 (25, 73)	42 (26.5, 74.5)	37 (19.5, 64)	38.5 (18.5, 71)	37 (15, 82)	38 (14.5, 103)	39.5 (33.5, 50.75)	34.0 (-)	31.0 (-)	-	28.5 (-)
	Range	4-583	4-583	11-247	11-247	11-172	11-172	33-53	23-61	28-74	-	23-34
Duration of disease from diagnosis (months)	Mean (SD)	42.9 (46.8)	44.2 (48.0)	36.6 (40.3)	36.8 (41.1)	39.8 (46.5)	42.6 (49.5)	29.5 (8.7)	19.7 (4.7)	33.0 (24.3)	18	21.5 (5.0)
	Median (IQR)	25 (12, 56)	25 (13, 58)	22 (9, 45.25)	24 (9, 44.5)	18 (5.5, 70.5)	14.5 (4, 83.5)	30 (21.5, 37)	18.0 (-)	21.0 (-)	-	21.5 (-)
	Range	0-309	0-309	0-202	1-202	0-165	0-165	21-37	16-25	17-61	-	18-25
Site of onset (n=430)	Bulbar (%)	126 (29)	103 (29)	23 (31)	18 (41)	1 (5)	1 (6)	2 (50)	2 (67)	0 (0)	1 (100)	1 (50)
	Spinal (%)	304 (71)	253 (71)	51 (69)	26 (59)	20 (95)	17 (94)	2 (50)	1 (33)	3 (100)	0 (0)	1 (50)
Family history of MND (n=427)	Yes (%)	42 (10)	16 (5)	26 (36)	14 (33)	12 (57)	9 (50)	0 (0)	1 (33)	0 (0)	0 (0)	1 (50)
	No (%)	385 (90)	338 (95)	47 (64)	29 (67)	9 (43)	9 (50)	4 (100)	2 (66)	3 (100)	1 (100)	1 (50)
